# Supplementary material for: Using deep maxout neural networks to improve the accuracy of function prediction from protein interaction networks
Source: PLoS One. 2019 Jul 23;14(7):e0209958. doi: 10.1371/journal.pone.0209958 (PMC6650051; doi:10.1371/journal.pone.0209958)
Supplement: S1 Table — (XLS) [file pone.0209958.s001.xls]

## Sheet: S1 Table
		List of 204 biological process Gene Ontology terms studied in this work.
	GO_ID	Name
	GO:0034976	response to endoplasmic reticulum stress
	GO:0048646	anatomical structure formation involved in morphogenesis
	GO:0009101	glycoprotein biosynthetic process
	GO:0030100	regulation of endocytosis
	GO:0031396	regulation of protein ubiquitination
	GO:0002520	immune system development
	GO:0007088	regulation of mitotic nuclear division
	GO:0043393	regulation of protein binding
	GO:0007275	multicellular organism development
	GO:1902532	negative regulation of intracellular signal transduction
	GO:0045087	innate immune response
	GO:0045088	regulation of innate immune response
	GO:0045732	positive regulation of protein catabolic process
	GO:0034470	ncRNA processing
	GO:0002683	negative regulation of immune system process
	GO:0009617	response to bacterium
	GO:0051091	positive regulation of sequence-specific DNA binding transcription factor activity
	GO:0016197	endosomal transport
	GO:0006631	fatty acid metabolic process
	GO:0051186	cofactor metabolic process
	GO:0035303	regulation of dephosphorylation
	GO:0010720	positive regulation of cell development
	GO:0009611	response to wounding
	GO:0002696	positive regulation of leukocyte activation
	GO:0009615	response to virus
	GO:0045861	negative regulation of proteolysis
	GO:0007399	nervous system development
	GO:0045664	regulation of neuron differentiation
	GO:0070271	protein complex biogenesis
	GO:0006605	protein targeting
	GO:1902582	single-organism intracellular transport
	GO:0009887	animal organ morphogenesis
	GO:0070374	positive regulation of ERK1 and ERK2 cascade
	GO:0050678	regulation of epithelial cell proliferation
	GO:0030336	negative regulation of cell migration
	GO:0008610	lipid biosynthetic process
	GO:0030335	positive regulation of cell migration
	GO:0045785	positive regulation of cell adhesion
	GO:0031346	positive regulation of cell projection organization
	GO:0050778	positive regulation of immune response
	GO:0031349	positive regulation of defense response
	GO:0010506	regulation of autophagy
	GO:0050878	regulation of body fluid levels
	GO:0007267	cell-cell signaling
	GO:0010817	regulation of hormone levels
	GO:0035556	intracellular signal transduction
	GO:0031334	positive regulation of protein complex assembly
	GO:0031331	positive regulation of cellular catabolic process
	GO:0030855	epithelial cell differentiation
	GO:0006520	cellular amino acid metabolic process
	GO:0051054	positive regulation of DNA metabolic process
	GO:0010822	positive regulation of mitochondrion organization
	GO:0045765	regulation of angiogenesis
	GO:0098813	nuclear chromosome segregation
	GO:0006518	peptide metabolic process
	GO:0046777	protein autophosphorylation
	GO:0006935	chemotaxis
	GO:0098542	defense response to other organism
	GO:0010948	negative regulation of cell cycle process
	GO:0046486	glycerolipid metabolic process
	GO:0000209	protein polyubiquitination
	GO:0005975	carbohydrate metabolic process
	GO:0042306	regulation of protein import into nucleus
	GO:1901615	organic hydroxy compound metabolic process
	GO:0007005	mitochondrion organization
	GO:0007009	plasma membrane organization
	GO:0009991	response to extracellular stimulus
	GO:0043433	negative regulation of sequence-specific DNA binding transcription factor activity
	GO:0098662	inorganic cation transmembrane transport
	GO:0072594	establishment of protein localization to organelle
	GO:0000226	microtubule cytoskeleton organization
	GO:0006417	regulation of translation
	GO:0034655	nucleobase-containing compound catabolic process
	GO:0006790	sulfur compound metabolic process
	GO:0008015	blood circulation
	GO:0010038	response to metal ion
	GO:0006979	response to oxidative stress
	GO:0090092	regulation of transmembrane receptor protein serine/threonine kinase signaling pathway
	GO:0006897	endocytosis
	GO:0019216	regulation of lipid metabolic process
	GO:0045321	leukocyte activation
	GO:0043543	protein acylation
	GO:0007186	G-protein coupled receptor signaling pathway
	GO:0045596	negative regulation of cell differentiation
	GO:0055114	oxidation-reduction process
	GO:0060429	epithelium development
	GO:0010256	endomembrane system organization
	GO:0022604	regulation of cell morphogenesis
	GO:0009150	purine ribonucleotide metabolic process
	GO:0048525	negative regulation of viral process
	GO:0097190	apoptotic signaling pathway
	GO:0010952	positive regulation of peptidase activity
	GO:0007162	negative regulation of cell adhesion
	GO:0010959	regulation of metal ion transport
	GO:0048193	Golgi vesicle transport
	GO:0006469	negative regulation of protein kinase activity
	GO:0072358	cardiovascular system development
	GO:0007169	transmembrane receptor protein tyrosine kinase signaling pathway
	GO:0072359	circulatory system development
	GO:0001818	negative regulation of cytokine production
	GO:0001819	positive regulation of cytokine production
	GO:0043623	cellular protein complex assembly
	GO:0071396	cellular response to lipid
	GO:0032956	regulation of actin cytoskeleton organization
	GO:0000280	nuclear division
	GO:0090316	positive regulation of intracellular protein transport
	GO:0090068	positive regulation of cell cycle process
	GO:2001252	positive regulation of chromosome organization
	GO:0051495	positive regulation of cytoskeleton organization
	GO:0000278	mitotic cell cycle
	GO:0071902	positive regulation of protein serine/threonine kinase activity
	GO:0044282	small molecule catabolic process
	GO:0044283	small molecule biosynthetic process
	GO:0032872	regulation of stress-activated MAPK cascade
	GO:0032870	cellular response to hormone stimulus
	GO:0006302	double-strand break repair
	GO:0042391	regulation of membrane potential
	GO:0048468	cell development
	GO:0006397	mRNA processing
	GO:0032886	regulation of microtubule-based process
	GO:0016570	histone modification
	GO:0046903	secretion
	GO:0071363	cellular response to growth factor stimulus
	GO:0060322	head development
	GO:1902903	regulation of supramolecular fiber organization
	GO:1902115	regulation of organelle assembly
	GO:2001020	regulation of response to DNA damage stimulus
	GO:0043123	positive regulation of I-kappaB kinase/NF-kappaB signaling
	GO:0044257	cellular protein catabolic process
	GO:1904062	regulation of cation transmembrane transport
	GO:0071345	cellular response to cytokine stimulus
	GO:0060271	cilium assembly
	GO:0009895	negative regulation of catabolic process
	GO:0032535	regulation of cellular component size
	GO:2001234	negative regulation of apoptotic signaling pathway
	GO:0071417	cellular response to organonitrogen compound
	GO:0090407	organophosphate biosynthetic process
	GO:0043405	regulation of MAP kinase activity
	GO:1901990	regulation of mitotic cell cycle phase transition
	GO:0022613	ribonucleoprotein complex biogenesis
	GO:0030097	hemopoiesis
	GO:1901701	cellular response to oxygen-containing compound
	GO:0051480	regulation of cytosolic calcium ion concentration
	GO:0043902	positive regulation of multi-organism process
	GO:0006915	apoptotic process
	GO:0032846	positive regulation of homeostatic process
	GO:0006351	transcription
	GO:0002252	immune effector process
	GO:0071407	cellular response to organic cyclic compound
	GO:1903706	regulation of hemopoiesis
	GO:0032989	cellular component morphogenesis
	GO:0007600	sensory perception
	GO:0097435	supramolecular fiber organization
	GO:0060249	anatomical structure homeostasis
	GO:0050730	regulation of peptidyl-tyrosine phosphorylation
	GO:0043270	positive regulation of ion transport
	GO:0016337	single organismal cell-cell adhesion
	GO:0051346	negative regulation of hydrolase activity
	GO:0043087	regulation of GTPase activity
	GO:0043281	regulation of cysteine-type endopeptidase activity involved in apoptotic process
	GO:1903362	regulation of cellular protein catabolic process
	GO:0030036	actin cytoskeleton organization
	GO:0050714	positive regulation of protein secretion
	GO:0050863	regulation of T cell activation
	GO:0051224	negative regulation of protein transport
	GO:0044702	single organism reproductive process
	GO:0043161	proteasome-mediated ubiquitin-dependent protein catabolic process
	GO:0010467	gene expression
	GO:0018205	peptidyl-lysine modification
	GO:0001558	regulation of cell growth
	GO:0015711	organic anion transport
	GO:0051260	protein homooligomerization
	GO:0009416	response to light stimulus
	GO:0045926	negative regulation of growth
	GO:0001944	vasculature development
	GO:0090150	establishment of protein localization to membrane
	GO:0044057	regulation of system process
	GO:0000122	negative regulation of transcription from RNA polymerase II promoter
	GO:0007417	central nervous system development
	GO:0060828	regulation of canonical Wnt signaling pathway
	GO:0002697	regulation of immune effector process
	GO:0120032	regulation of plasma membrane bounded cell projection assembly
	GO:0045931	positive regulation of mitotic cell cycle
	GO:0007420	brain development
	GO:0045930	negative regulation of mitotic cell cycle
	GO:0051656	establishment of organelle localization
	GO:0008284	positive regulation of cell proliferation
	GO:0051276	chromosome organization
	GO:0008285	negative regulation of cell proliferation
	GO:0090287	regulation of cellular response to growth factor stimulus
	GO:0008283	cell proliferation
	GO:0048699	generation of neurons
	GO:0045944	positive regulation of transcription from RNA polymerase II promoter
	GO:0000003	reproduction
	GO:0001666	response to hypoxia
	GO:0043065	positive regulation of apoptotic process
	GO:0022898	regulation of transmembrane transporter activity
	GO:0050821	protein stabilization
	GO:0030001	metal ion transport
	GO:1903900	regulation of viral life cycle
	GO:0010639	negative regulation of organelle organization
	GO:0016477	cell migration
	GO:0051674	localization of cell
	GO:0010632	regulation of epithelial cell migration
